# Supplementary material for: Wastewater-Based Surveillance Reveals the Effectiveness of the First COVID-19 Vaccination Campaigns in Assisted Living Facilities
Source: Int J Environ Res Public Health. 2024 Sep 23;21(9):1259. doi: 10.3390/ijerph21091259 (PMC11431242; doi:10.3390/ijerph21091259)
Supplement: Supplementary file 1 [file ijerph-21-01259-s001.zip]

Archive with 1 entries (1 files):
- ijerph-3165586-supplementary.pdf
